# Supplementary material for: Red Sea Bream Iridovirus Stability in Freeze–Thaw Cycles: Quantitative Assays of Infectious Particles
Source: Animals (Basel). 2025 Jun 9;15(12):1699. doi: 10.3390/ani15121699 (PMC12189574; doi:10.3390/ani15121699)
Supplement: Supplementary file 1 [file animals-15-01699-s001.zip]

Archive with 1 entries (1 files):
- animals-3652474-supplementary.pdf
